# Supplementary material for: Neck Chamber Technique Revisited: Low-Noise Device Delivering Negative and Positive Pressure and Enabling Concomitant Carotid Artery Imaging With Ultrasonography
Source: Front Physiol. 2021 Oct 5;12:703692. doi: 10.3389/fphys.2021.703692 (PMC8525882; doi:10.3389/fphys.2021.703692)
Supplement: Supplementary file 2 [file Data_Sheet_2.zip]

Archive with 3 entries (3 files):
- basis.stl
- cup.stl
- frame.stl
